# Supplementary material for: Comparison of Robot-Assisted, Laparoscopic, and Open Radical Prostatectomy Outcomes: A Systematic Review and Network Meta-Analysis from KSER Update Series
Source: Medicina (Kaunas). 2025 Jan 2;61(1):61. doi: 10.3390/medicina61010061 (PMC11766646; doi:10.3390/medicina61010061)
Supplement: Supplementary file 1 [file medicina-61-00061-s001.zip]

Archive with 1 entries (1 files):
- medicina-3401955-supplementary.pdf
